# Supplementary material for: Fuchs heterochromic iridocyclitis-associated glaucoma: a retrospective comparison of primary Ahmed glaucoma valve implantation and trabeculectomy with mitomycin C
Source: F1000Res. 2018 Oct 15;7:876. Originally published 2018 Jun 22. [Version 2] doi: 10.12688/f1000research.15244.2 (PMC6198260; doi:10.12688/f1000research.15244.2)
Supplement: Raw data collected from all study participants [file f1000research-7-18137-s0000.tgz]

Archive with 1 entries (1 files):
- a599015e-9409-45c0-8819-556c1f47ca19_Raw_data_collected_from_all_study_participants_(1).xls
