# Supplementary material for: Fuchs heterochromic iridocyclitis-associated glaucoma: a retrospective comparison of primary Ahmed glaucoma valve implantation and trabeculectomy with mitomycin C
Source: F1000Res. 2018 Oct 15;7:876. Originally published 2018 Jun 22. [Version 2] doi: 10.12688/f1000research.15244.2 (PMC6198260; doi:10.12688/f1000research.15244.2)
Supplement: Raw data collected from all study participants [file f1000research-7-18137-s0000.tgz › a599015e-9409-45c0-8819-556c1f47ca19_Raw_data_collected_from_all_study_participants_(1).xls]

## Sheet: 123
sex: 1, male; 2, female	age, years	bcva pre-op	bcvafinal	preiop	Number of medication pre-op	iolpre	iolpost	time to cataract extraction post-op, months	Triamcinilon injection: 1, yes; 2, no	IOP1week	HP(hypertensive phase)	IOP1month	IOP3months	IOP6months	IOP12months	IOP18months	IOP24	finaliop	Number of medications, final	postoperative complication:hyphema: 1, yes; 2, no	postoperative complication:choroidaleffusion: 1, yes; 2, no	postoperative complication:tubetouch: 1, yes; 2, no	postoperative complication:tubeexposure: 1, yes; 2, no	postoperative complication:endophthalmitis: 1, yes; 2, no	postoperative complication:secondprocedure: 1, yes; 2, no	success: 1, yes; 2, no	Follow up, months	type of operation: AGV=1, Trabeculectomy: 2
1	36	9/10	9/10	28	3	1	1		2	6	2	8	12	15	15	17	15	16	1	1	2	2	2	2	2	1	39	1
1	51	7/10	8/10	18	3	1	1		2	9	2	14	21	20	19	22	26	31	3	2	2	2	2	2	1	2	29	1
2	45	7/10	7/10	21	3	1	1		2	8	2	13	14	12	14	16	15	16	1	2	2	2	2	2	2	1	25	1
1	49	1/10	cf 5	24	4	1	3		2	8	2	10	10	12	17	20	19	23	3	1	2	2	2	2	2	2	28	1
1	48	6/10	7/10	20	3	1	2	8	2	3	2	8	13	17	15	18	19	17	2	2	2	2	2	2	2	1	48	1
2	51	8/10	7/10	25	3	1	2	6	2	7	2	9	15	15	21	28	19	26	4	2	2	2	2	2	2	2	80	1
1	52	1/10	1/10	22	4	2	2	13	2	7	2	11	23	13	19	18	20	22	3	1	2	2	2	2	2	2	31	1
2	47	8/10	8/10	28	4	1	2	6	2	9	2	10	12	16				16	1	1	2	2	2	2	2	1	11	1
1	52	7/10	4/10	25	3	2	2	16	2	7	2	19	21	19	20			22	4	2	1	1	2	2	2	2	14	1
1	56	6/10	5/10	22	3	1	2	4	2	9	2	9	12	19	18	20	22	24	3	2	2	2	2	1	1	2	37	1
2	36	8/10	7/10	27	3	1	3		2	8	2	8	10	9	12	23	20	29	2	1	2	2	2	2	1	2	37	1
1	47	4/10	4/10	21	3	1	2	11	2	2	2	12	14	14	16	18	15	17	2	2	1	2	2	2	2	1	29	1
2	33	4/10	cf 3	42	3	1	1		1	10	2	15	16	14	16	18		20	2	1	2	2	2	2	2	1	21	2
2	53	7/10	8/10	19	2	1	1		1	9	2	12	13	15	13	11	14	14	1	2	1	2	2	2	2	1	34	2
2	32	9/10	9/10	20	2	1	1		2	10	1	12	22	13	17	15	14	17	1	2	2	2	2	2	2	1	47	2
1	46	7/10	10/10	19	4	1	1		2	11	2	14	13	15	17	17	16	17	2	2	2	2	2	2	2	1	89	2
1	39	4/10	4/10	31	3	1	1		2	12	1	12	22	15	18	19	19	20	2	1	1	2	2	2	1	2	43	2
1	39	cf 5	cf 3	34	3	1	1		2	10	2	14	15	19	15	20		19	3	2	2	1	2	2	2	1	21	2
2	58	5/10	6/10	17	3	1	1		2	8	2	8	14	13	15	19	17	18	1	2	2	2	2	2	2	1	38	2
1	59	7/10	7/10	14	4	1	1		2	10	2	12	17	14	14	19	18	17	2	2	2	2	1	1	2	1	30	2
2	60	8/10	8/10	19	3	1	1		1	6	1	22	20	19	18	14	16	16	1	2	2	2	2	2	2	1	13	2
1	39	4/10	4/10	30	3	1	1		2	10	2	14	12	15	13	13		10	2	2	1	2	2	2	2	1	19	2
2	39	6/10	2/10	22	3	1	1		1	11	2	10	13	12	15	13	15	17	1	2	2	2	2	2	2	1	29	2
2	48	9/10	8/10	27	3	1	1		2	7	1	10	22	18	16	16	19	18	2	2	2	2	2	2	2	1	32	2
2	49	8/10	7/10	19	3	1	1		2	10	2	11	15	14	17	15	15	17	2	2	2	1	1	2	2	1	29	2
1	48	6/10	8/10	23	3	1	2	21	2	7	1	9	24	22	21	23	19	22	2	1	2	2	2	2	2	2	23	2
